# Supplementary material for: Biological basis of extensive pleiotropy between blood traits and cancer risk
Source: Genome Med. 2024 Feb 2;16:21. doi: 10.1186/s13073-024-01294-8 (PMC10837955; doi:10.1186/s13073-024-01294-8)
Supplement: Supplementary file 1 — Additional file 1: Table S1. Blood traits, cancer types and GWAS data sources. Table S2. Plasma samples of women carriers of pathogenic variants in BRCA1/2, affected or unaffected by breast cancer after blood test (< 12 months) and used for circulating sRNA-seq. Table S3. Plasma samples of sporadic women affected or unaffected by breast cancer after blood test (< 12 months) and used for sRNA-seq. Table S4. Multivariate Cox regression analysis of cancer diagnosis in UKBB (all cancers; >12 months from basal blood test). Table S5. Multivariate Cox regression analysis of cancer diagnosis in UKBB (all cancers; within 12 months from basal blood test). Table S6. Multivariate Cox regression analysis of cancer diagnosis in women of the UKBB (all cancers; >12 months from basal blood test). Table S7. Multivariate Cox regression analysis of cancer diagnosis in men of the UKBB (all cancers; >12 months from basal blood test). Table S8. Patient and incident cases included in the analyses. Table S9. Multivariate Cox regression analysis of breast cancer diagnosis in UKBB (>12 months from basal blood test). Table S10. Multivariate Cox regression analysis of colon cancer diagnosis in UKBB (>12 months from basal blood test). Table S11. Multivariate Cox regression analysis of lung cancer diagnosis in UKBB (>12 months from basal blood test). Table S12. Multivariate Cox regression analysis of prostate cancer diagnosis in UKBB (>12 months from basal blood test). Table S13. Heritability and genetic correlations between blood cell traits and cancer risk. Table S14. Genomic inflation (lambda factor) analysis for the comparisons between cancer risk and blood trait GWAS results. Table S15. Pleiotropy leading SNPs linking blood traits and cancer risk. Table S16. Pan-cancer pleiotropic SNPs (Rashkin et al., 2020) identified in the blood-cancer pleiotropy study (conjFDR < 0.05). Table S17. Pleiotropic gene candidates previously associated with leukocyte telomere length (Codd et al., 2021). Table S [file 13073_2024_1294_MOESM1_ESM.xlsx]

## Sheet: Table S1-GWAS sources
Table S1. Blood traits, cancer types and GWAS data sources
Domain	Trait	Source	Sex	Total (n)	Cases (n)	Controls (n)
Blood	Basophil count	https://doi.org/10.1038/s41586-018-0579-z	Both	349856	NA	NA
Blood	Basophil count	https://doi.org/10.1038/s41586-018-0579-z	Female	187758	NA	NA
Blood	Basophil count	https://doi.org/10.1038/s41586-018-0579-z	Male	162098	NA	NA
Blood	Basophil percentage	https://doi.org/10.1038/s41586-018-0579-z	Both	349861	NA	NA
Blood	Basophil percentage	https://doi.org/10.1038/s41586-018-0579-z	Female	187760	NA	NA
Blood	Basophil percentage	https://doi.org/10.1038/s41586-018-0579-z	Male	162101	NA	NA
Blood	Eosinophil count	https://doi.org/10.1038/s41586-018-0579-z	Both	349856	NA	NA
Blood	Eosinophil count	https://doi.org/10.1038/s41586-018-0579-z	Female	187758	NA	NA
Blood	Eosinophil count	https://doi.org/10.1038/s41586-018-0579-z	Male	162098	NA	NA
Blood	Eosinophil percentage	https://doi.org/10.1038/s41586-018-0579-z	Both	349861	NA	NA
Blood	Eosinophil percentage	https://doi.org/10.1038/s41586-018-0579-z	Female	187760	NA	NA
Blood	Eosinophil percentage	https://doi.org/10.1038/s41586-018-0579-z	Male	162101	NA	NA
Blood	Hematocrit percentage	https://doi.org/10.1038/s41586-018-0579-z	Both	350475	NA	NA
Blood	Hematocrit percentage	https://doi.org/10.1038/s41586-018-0579-z	Female	188076	NA	NA
Blood	Hematocrit percentage	https://doi.org/10.1038/s41586-018-0579-z	Male	162399	NA	NA
Blood	Hemoglobin concentration	https://doi.org/10.1038/s41586-018-0579-z	Both	350474	NA	NA
Blood	Hemoglobin concentration	https://doi.org/10.1038/s41586-018-0579-z	Female	188076	NA	NA
Blood	Hemoglobin concentration	https://doi.org/10.1038/s41586-018-0579-z	Male	162398	NA	NA
Blood	High light scatter reticulocyte count	https://doi.org/10.1038/s41586-018-0579-z	Both	344729	NA	NA
Blood	High light scatter reticulocyte count	https://doi.org/10.1038/s41586-018-0579-z	Female	184923	NA	NA
Blood	High light scatter reticulocyte count	https://doi.org/10.1038/s41586-018-0579-z	Male	159806	NA	NA
Blood	High light scatter reticulocyte percentage	https://doi.org/10.1038/s41586-018-0579-z	Both	344729	NA	NA
Blood	High light scatter reticulocyte percentage	https://doi.org/10.1038/s41586-018-0579-z	Female	184923	NA	NA
Blood	High light scatter reticulocyte percentage	https://doi.org/10.1038/s41586-018-0579-z	Male	159806	NA	NA
Blood	Immature reticulocyte fraction	https://doi.org/10.1038/s41586-018-0579-z	Both	344728	NA	NA
Blood	Immature reticulocyte fraction	https://doi.org/10.1038/s41586-018-0579-z	Female	184922	NA	NA
Blood	Immature reticulocyte fraction	https://doi.org/10.1038/s41586-018-0579-z	Male	159806	NA	NA
Blood	Lymphocyte count	https://doi.org/10.1038/s41586-018-0579-z	Both	349856	NA	NA
Blood	Lymphocyte count	https://doi.org/10.1038/s41586-018-0579-z	Female	187758	NA	NA
Blood	Lymphocyte count	https://doi.org/10.1038/s41586-018-0579-z	Male	162098	NA	NA
Blood	Lymphocyte percentage	https://doi.org/10.1038/s41586-018-0579-z	Both	349861	NA	NA
Blood	Lymphocyte percentage	https://doi.org/10.1038/s41586-018-0579-z	Female	187760	NA	NA
Blood	Lymphocyte percentage	https://doi.org/10.1038/s41586-018-0579-z	Male	162101	NA	NA
Blood	Mean corpuscular hemoglobin concentration	https://doi.org/10.1038/s41586-018-0579-z	Both	350468	NA	NA
Blood	Mean corpuscular hemoglobin concentration	https://doi.org/10.1038/s41586-018-0579-z	Female	188072	NA	NA
Blood	Mean corpuscular hemoglobin concentration	https://doi.org/10.1038/s41586-018-0579-z	Male	162396	NA	NA
Blood	Mean corpuscular volume	https://doi.org/10.1038/s41586-018-0579-z	Both	350473	NA	NA
Blood	Mean corpuscular volume	https://doi.org/10.1038/s41586-018-0579-z	Female	188075	NA	NA
Blood	Mean corpuscular volume	https://doi.org/10.1038/s41586-018-0579-z	Male	162398	NA	NA
Blood	Monocyte count	https://doi.org/10.1038/s41586-018-0579-z	Both	349856	NA	NA
Blood	Monocyte count	https://doi.org/10.1038/s41586-018-0579-z	Female	187758	NA	NA
Blood	Monocyte count	https://doi.org/10.1038/s41586-018-0579-z	Male	162098	NA	NA
Blood	Monocyte percentage	https://doi.org/10.1038/s41586-018-0579-z	Both	349861	NA	NA
Blood	Monocyte percentage	https://doi.org/10.1038/s41586-018-0579-z	Female	187760	NA	NA
Blood	Monocyte percentage	https://doi.org/10.1038/s41586-018-0579-z	Male	162101	NA	NA
Blood	Mean platelet (thrombocyte) volume	https://doi.org/10.1038/s41586-018-0579-z	Both	350470	NA	NA
Blood	Mean platelet (thrombocyte) volume	https://doi.org/10.1038/s41586-018-0579-z	Female	188072	NA	NA
Blood	Mean platelet (thrombocyte) volume	https://doi.org/10.1038/s41586-018-0579-z	Male	162398	NA	NA
Blood	Neutrophil count	https://doi.org/10.1038/s41586-018-0579-z	Both	349856	NA	NA
Blood	Neutrophil count	https://doi.org/10.1038/s41586-018-0579-z	Female	187758	NA	NA
Blood	Neutrophil count	https://doi.org/10.1038/s41586-018-0579-z	Male	162098	NA	NA
Blood	Neutrophil percentage	https://doi.org/10.1038/s41586-018-0579-z	Both	349861	NA	NA
Blood	Neutrophil percentage	https://doi.org/10.1038/s41586-018-0579-z	Female	187760	NA	NA
Blood	Neutrophil percentage	https://doi.org/10.1038/s41586-018-0579-z	Male	162101	NA	NA
Blood	Nucleated red blood cell count	https://doi.org/10.1038/s41586-018-0579-z	Both	349848	NA	NA
Blood	Nucleated red blood cell count	https://doi.org/10.1038/s41586-018-0579-z	Female	187752	NA	NA
Blood	Nucleated red blood cell count	https://doi.org/10.1038/s41586-018-0579-z	Male	162096	NA	NA
Blood	Platelet crit	https://doi.org/10.1038/s41586-018-0579-z	Both	350471	NA	NA
Blood	Platelet crit	https://doi.org/10.1038/s41586-018-0579-z	Female	188073	NA	NA
Blood	Platelet crit	https://doi.org/10.1038/s41586-018-0579-z	Male	162398	NA	NA
Blood	Platelet distribution width	https://doi.org/10.1038/s41586-018-0579-z	Both	350470	NA	NA
Blood	Platelet distribution width	https://doi.org/10.1038/s41586-018-0579-z	Female	188072	NA	NA
Blood	Platelet distribution width	https://doi.org/10.1038/s41586-018-0579-z	Male	162398	NA	NA
Blood	Platelet count	https://doi.org/10.1038/s41586-018-0579-z	Both	350474	NA	NA
Blood	Platelet count	https://doi.org/10.1038/s41586-018-0579-z	Female	188075	NA	NA
Blood	Platelet count	https://doi.org/10.1038/s41586-018-0579-z	Male	162399	NA	NA
Blood	Red blood cell (erythrocyte) count	https://doi.org/10.1038/s41586-018-0579-z	Both	350475	NA	NA
Blood	Red blood cell (erythrocyte) count	https://doi.org/10.1038/s41586-018-0579-z	Female	188076	NA	NA
Blood	Red blood cell (erythrocyte) count	https://doi.org/10.1038/s41586-018-0579-z	Male	162399	NA	NA
Blood	Red blood cell (erythrocyte) distribution width	https://doi.org/10.1038/s41586-018-0579-z	Both	350473	NA	NA
Blood	Red blood cell (erythrocyte) distribution width	https://doi.org/10.1038/s41586-018-0579-z	Female	188075	NA	NA
Blood	Red blood cell (erythrocyte) distribution width	https://doi.org/10.1038/s41586-018-0579-z	Male	162398	NA	NA
Blood	Reticulocyte count	https://doi.org/10.1038/s41586-018-0579-z	Both	344729	NA	NA
Blood	Reticulocyte count	https://doi.org/10.1038/s41586-018-0579-z	Female	184923	NA	NA
Blood	Reticulocyte count	https://doi.org/10.1038/s41586-018-0579-z	Male	159806	NA	NA
Blood	Reticulocyte percentage	https://doi.org/10.1038/s41586-018-0579-z	Both	344728	NA	NA
Blood	Reticulocyte percentage	https://doi.org/10.1038/s41586-018-0579-z	Female	184923	NA	NA
Blood	Reticulocyte percentage	https://doi.org/10.1038/s41586-018-0579-z	Male	159805	NA	NA
Blood	White blood cell (leukocyte) count	https://doi.org/10.1038/s41586-018-0579-z	Both	350470	NA	NA
Blood	White blood cell (leukocyte) count	https://doi.org/10.1038/s41586-018-0579-z	Female	188074	NA	NA
Blood	White blood cell (leukocyte) count	https://doi.org/10.1038/s41586-018-0579-z	Male	162396	NA	NA
Cancer	BRCA1 triple-negative meta-analysis (BCAC + CIMBA)	https://doi.org/10.1038/s41588-020-0609-2	Female	266081	142798	123283
Cancer	BRCA1 ovarian cancer (CIMBA)	https://doi.org/10.1038/s41436-020-0862-x	Female	18935	2068	16867
Cancer	BRCA2 ovarian cancer (CIMBA)	https://doi.org/10.1038/s41436-020-0862-x	Female	12339	718	11621
Cancer	BRCA1 breast cancer (CIMBA)	https://doi.org/10.1038/s41436-020-0862-x	Female	18935	9473	9462
Cancer	BRCA2 breast cancer (CIMBA)	https://doi.org/10.1038/s41436-020-0862-x	Female	12339	6332	6007
Cancer	Beast cancer (BCAC; BC#1)	https://doi.org/10.1038/nature24284	Female	228951	122977	105974
Cancer	Luminal A breast cancer (BCAC)	https://doi.org/10.1038/s41588-020-0609-2	Female	197755	106278	91477
Cancer	Luminal B breast cancer (BCAC)	https://doi.org/10.1038/s41588-020-0609-2	Female	197755	106278	91477
Cancer	Luminal B HER2-negative breast cancer (BCAC)	https://doi.org/10.1038/s41588-020-0609-2	Female	197755	106278	91477
Cancer	HER2 breast cancer (BCAC)	https://doi.org/10.1038/s41588-020-0609-2	Female	197755	106278	91477
Cancer	Triple-negative breast cancer (TNBC; BCAC)	https://doi.org/10.1038/s41588-020-0609-2	Female	118987	27510	91477
Cancer	Bladder cancer (UKBB)	https://doi.org/10.1038/s41467-020-18246-6	Both	412592	2242	410350
Cancer	Breast cancer (UKBB; BC#2)	https://doi.org/10.1038/s41467-020-18246-6	Female	428231	17881	410350
Cancer	Cervix cancer (UKBB)	https://doi.org/10.1038/s41467-020-18246-6	Female	416913	6563	410350
Cancer	Colon cancer (UKBB)	https://doi.org/10.1038/s41467-020-18246-6	Both	414143	3793	410350
Cancer	Endometrium cancer (UKBB)	https://doi.org/10.1038/s41467-020-18246-6	Female	412387	2037	410350
Cancer	Esophageal cancer (UKBB)	https://doi.org/10.1038/s41467-020-18246-6	Both	411441	1091	410350
Cancer	Kidney cancer (UKBB)	https://doi.org/10.1038/s41467-020-18246-6	Both	411688	1338	410350
Cancer	Lymphocytic leukemia (UKBB)	https://doi.org/10.1038/s41467-020-18246-6	Both	411202	852	410350
Cancer	Lung cancer (UKBB)	https://doi.org/10.1038/s41467-020-18246-6	Both	412835	2485	410350
Cancer	Melanoma (UKBB)	https://doi.org/10.1038/s41467-020-18246-6	Both	417127	6777	410350
Cancer	Non-Hodgkin's lymphoma (NHL; UKBB)	https://doi.org/10.1038/s41467-020-18246-6	Both	412750	2400	410350
Cancer	Oropharyngeal cancer (UKBB)	https://doi.org/10.1038/s41467-020-18246-6	Both	411573	1223	410350
Cancer	Ovarian cancer (UKBB)	https://doi.org/10.1038/s41467-020-18246-6	Female	411609	1259	410350
Cancer	Pancreatic cancer (UKBB)	https://doi.org/10.1038/s41467-020-18246-6	Male	411013	663	410350
Cancer	Prostate cancer (UKBB)	https://doi.org/10.1038/s41467-020-18246-6	Both	421142	10792	410350
Cancer	Rectum cancer (UKBB)	https://doi.org/10.1038/s41467-020-18246-6	Both	412441	2091	410350
Cancer	Thyroid cancer (UKBB)	https://doi.org/10.1038/s41467-020-18246-6	Both	411112	762	410350

## Sheet: Table S2-BRCA carriers
Table S2. Plasma samples of women carriers of pathogenic variants in BRCA1/2, affected or unaffected by breast cancer after blood test (< 12 months) and used for circulating sRNA-seq.
Sample ID	Cancer	Age at diagnosis (aggregate: mean +/- SD)	Diagnosis (year)	Blood test (year)	Blood test-cancer diagnosis lapse (days)	Germline pathogenic variant	Gender	Follow-up: status/intervention (year)
11016	Breast cancer	43.6 +/- 11.7	2011	2011	6	BRCA2	Female	NA
5584	Breast cancer		2006	2006	92	BRCA1	Female	NA
6810	Breast cancer		2007	2007	72	BRCA2	Female	NA
8881	Breast cancer		2009	2009	27	BRCA1	Female	NA
9740	Breast cancer		2009	2009	238	BRCA2	Female	NA
9502	Breast cancer		2010	2009	161	BRCA1	Female	NA
9027	Breast cancer		2009	2009	111	BRCA1	Female	NA
8922	Breast cancer		2009	2009	131	BRCA2	Female	NA
7303	Breast cancer		2008	2008	15	BRCA1	Female	NA
9242	Breast cancer		2009	2009	69	BRCA1	Female	NA
10994	Breast cancer		2011	2011	25	BRCA2	Female	NA
		Age at blood test (aggregate: mean +/- SD)
7882	Unaffected	45.6 +/- 13.0	NA	2008	NA	BRCA2	Female	Alive with no disease (2021)
9490	Unaffected		NA	2009	NA	BRCA2	Female	Prophylactic salpingo-oophorectomy (2014); Alive with no disease (2023)
10938	Unaffected		NA	2011	NA	BRCA1	Female	Hysterectomy (leiomyoma) and bilateral anexectomy (2023); Prophylactic bilateral mastectomy (2020); Alive with no disease (2023)	Mucinous cystadenoma (2012)
5458	Unaffected		NA	2006	NA	BRCA1	Female	Prophylactic bilateral mastectomy (2010); Alive with no disease (2017)
10666	Unaffected		NA	2005	NA	BRCA2	Female	Alive with no disease (2017)
9680	Unaffected		NA	2010	NA	BRCA1	Female	Hysterectomy (leiomyoma) and bilateral anexectomy (2023); Alive with no disease (2023)
8190	Unaffected		NA	2008	NA	BRCA1	Female	Hysterectomy (leiomyoma) and bilateral anexectomy (2017); Prophylactic bilateral mastectomy (2020); Alive with no disease (2023)
9469	Unaffected		NA	2009	NA	BRCA2	Female	Prophylactic salpingo-oophorectomy (2012); Alive with no disease (2022)
10056	Unaffected		NA	2010	NA	BRCA2	Female	Prophylactic salpingo-oophorectomy (2016); Alive with no disease (2023)
6321	Unaffected		NA	2007	NA	BRCA1	Female	Alive with no disease (2010)
7521	Unaffected		NA	2008	NA	BRCA1	Female	Prophylactic bilateral anexectomy (2021); Alive with no disease (2023)
8977	Unaffected		NA	2009	NA	BRCA1	Female	Prophylactic bilateral anexectomy (2010); Alive with no disease (2023)
10348	Unaffected		NA	2010	NA	BRCA2	Female	Prophylactic salpingo-oophorectomy (2018); Prophylactic bilateral mastectomy (2022); Alive with no disease (2023)

## Sheet: Table S3-Sporadic cases
Table S3. Plasma samples of sporadic women, affected or unaffected by breast cancer after blood test (< 12 months) and used for sRNA-seq.
Sample ID	Matched case-control pair	Status	Age at blood test (aggregate: mean +/- SD)	Age at diagnosis (aggregate: mean +/- SD)	Blood test-cancer diagnosis lapse (days)	Gender	Follow-up (days)
AAA1643538	1	Case	52.6 +/- 6.4	53.1 +/- 6.2	145	Female	NA
AAA1866333	2	Case			215	Female	NA
AAA3244026	3	Case			325	Female	NA
AAA4017033	4	Case			283	Female	NA
AAA3232188	6	Case			305	Female	NA
AAA4274678	8	Case			123	Female	NA
AAA4619553	11	Case			133	Female	NA
AAA4616179	13	Case			208	Female	NA
AAA4270971	1	Control	53.8 +/- 5.3	NA	NA	Female	1413
AAA3259949	2	Control		NA	NA	Female	1586
AAA1868074	3	Control		NA	NA	Female	1749
AAA1603863	4	Control		NA	NA	Female	1841
AAA4831873	6	Control		NA	NA	Female	1098
AAA1848147	8	Control		NA	NA	Female	1825
AAA6102584	12	Control		NA	NA	Female	676
AAA3871759	13	Control		NA	NA	Female	1588

## Sheet: Table S4-UKBB all
Table S4. Multivariate Cox regression analysis of cancer diagnosis in UKBB (all cancers; >12 months from basal blood test)
Item	Term	Estimate	Standard error	Statistic	p	HR	Lower CI	Upper CI	p
1	pspline(age_at_recruitment)	0.0553594	0.000933078	3520.04	0	1.06	1.05	1.06	0
2	pspline(age_at_recruitment)	-	-	98.5284	3.53934e-21	-	-	-	0
3	pspline(body_mass_index)	-0.0177481	0.00154474	132.007	1.49098e-30	0.98	0.98	0.99	0
4	pspline(body_mass_index)	-	-	8.08253	0.0445871	-	-	-	0.045
5	smokingNo	-0.0095764	0.0123221	0.603997	0.437057	0.99	0.97	1.01	0.437
6	smokingUnknown	0.0508991	0.0896894	0.322061	0.570372	1.05	0.88	1.25	0.57
7	qualificationsHigh-School	-0.0908678	0.0174073	27.2494	1.78829e-07	0.91	0.88	0.94	0
8	qualificationsPreparatory	-0.104795	0.0167374	39.2019	3.82172e-10	0.9	0.87	0.93	0
9	qualificationsOthers	-0.153138	0.0165302	85.8248	1.96606e-20	0.86	0.83	0.89	0
10	qualificationsUnknown	-0.159984	0.0582322	7.54794	0.00600788	0.85	0.76	0.96	0.006
11	townsendTownsend_2	-0.0165719	0.0181705	0.831782	0.361758	0.98	0.95	1.02	0.362
12	townsendTownsend_3	-0.0525375	0.0183864	8.16479	0.00427115	0.95	0.92	0.98	0.004
13	townsendTownsend_4	-0.0754874	0.018693	16.3076	5.38469e-05	0.93	0.89	0.96	0
14	townsendTownsend_5	-0.155013	0.0193101	64.442	9.94177e-16	0.86	0.82	0.89	0
15	genetic_PCA.1	-0.00408106	0.00207466	3.86945	0.0491725	1	0.99	1	0.049
16	genetic_PCA.2	0.00265736	0.00230048	1.33433	0.248037	1	1	1.01	0.248
17	genetic_PCA.3	-0.00443928	0.00294266	2.27586	0.131402	1	0.99	1	0.131
18	genetic_PCA.4	7.73874e-05	0.00146036	0.00280816	0.957738	1	1	1	0.958
19	genetic_PCA.5	0.00446847	0.000884287	25.5347	4.34498e-07	1	1	1.01	0
20	genetic_PCA.6	0.00123929	0.00248298	0.249113	0.6177	1	1	1.01	0.618
21	genetic_PCA.7	-0.00234197	0.00181078	1.67276	0.19589	1	0.99	1	0.196
22	genetic_PCA.8	-0.00385474	0.00195233	3.89837	0.0483331	1	0.99	1	0.048
23	genetic_PCA.9	-0.00315954	0.00142632	4.907	0.0267481	1	0.99	1	0.027
24	genetic_PCA.10	0.00163616	0.00291794	0.31441	0.574986	1	1	1.01	0.575
25	genetic_PCA.11	-0.00359783	0.00229262	2.46273	0.116576	1	0.99	1	0.117
26	genetic_PCA.12	0.00203765	0.00303804	0.449856	0.502403	1	1	1.01	0.502
27	genetic_PCA.13	-0.00219608	0.00360905	0.370264	0.54286	1	0.99	1	0.543
28	genetic_PCA.14	-0.00249681	0.0018757	1.77193	0.183143	1	0.99	1	0.183
29	genetic_PCA.15	0.00498631	0.00338345	2.17189	0.140553	1	1	1.01	0.141
30	genetic_PCA.16	-0.000196715	0.00204039	0.00929499	0.923195	1	1	1	0.923
31	genetic_PCA.17	-0.00345273	0.00299082	1.33274	0.248318	1	0.99	1	0.248
32	genetic_PCA.18	0.00065727	0.00206118	0.101684	0.749818	1	1	1	0.75
33	genetic_PCA.19	0.000598792	0.00206194	0.0843338	0.771508	1	1	1	0.772
34	genetic_PCA.20	-0.00169789	0.00208647	0.662203	0.415783	1	0.99	1	0.416
35	genetic_PCA.21	-0.00386279	0.00214412	3.24565	0.0716131	1	0.99	1	0.072
36	genetic_PCA.22	0.000298939	0.00207938	0.0206679	0.885687	1	1	1	0.886
37	genetic_PCA.23	0.00226739	0.00209152	1.17524	0.278327	1	1	1.01	0.278
38	genetic_PCA.24	-0.00142923	0.00230854	0.38329	0.535848	1	0.99	1	0.536
39	genetic_PCA.25	-0.00106101	0.0021977	0.233078	0.629251	1	0.99	1	0.629
40	genetic_PCA.26	-0.00189132	0.00218551	0.748904	0.386823	1	0.99	1	0.387
41	genetic_PCA.27	0.000775658	0.00216215	0.128697	0.719787	1	1	1.01	0.72
42	genetic_PCA.28	0.000984177	0.00216712	0.206244	0.649728	1	1	1.01	0.65
43	genetic_PCA.29	0.000534148	0.00216483	0.06088	0.80511	1	1	1	0.805
44	genetic_PCA.30	0.000975812	0.00212611	0.210649	0.646259	1	1	1.01	0.646
45	genetic_PCA.31	-0.00050824	0.00215701	0.0555177	0.813726	1	1	1	0.814
46	genetic_PCA.32	-0.000277969	0.0021958	0.0160253	0.899264	1	1	1	0.899
47	genetic_PCA.33	-0.00128984	0.0021376	0.364099	0.546239	1	0.99	1	0.546
48	genetic_PCA.34	0.00143166	0.00213975	0.447667	0.503445	1	1	1.01	0.503
49	genetic_PCA.35	0.000428996	0.00216691	0.0391943	0.843064	1	1	1	0.843
50	genetic_PCA.36	0.00159215	0.00213122	0.558099	0.455027	1	1	1.01	0.455
51	genetic_PCA.37	0.00154617	0.00213394	0.524993	0.46872	1	1	1.01	0.469
52	genetic_PCA.38	-0.000180276	0.0021335	0.00713988	0.932661	1	1	1	0.933
53	genetic_PCA.39	0.00349819	0.00212994	2.69744	0.100509	1	1	1.01	0.101
54	genetic_PCA.40	-0.000312574	0.00213203	0.021494	0.883441	1	1	1	0.883
55	C_reactive_protein_log	0.0185738	0.00883	4.42467	0.035423	1.02	1	1.04	0.035
56	erythrocyte_count_log	0.17189	0.0764871	5.05038	0.0246206	1.19	1.02	1.38	0.025
57	platelet_crit_log	-0.461665	0.123652	13.9397	0.000188766	0.63	0.49	0.8	0
58	erythrocyte_distr_log	0.347891	0.075058	21.4829	3.56993e-06	1.42	1.22	1.64	0
59	lymphocyte_count_log	0.127315	0.0227463	31.3283	2.17877e-08	1.14	1.09	1.19	0
60	monocyte_count_log	-0.0401859	0.0408461	0.967936	0.325195	0.96	0.89	1.04	0.325
61	neutrophill_count_log	0.0348765	0.0183721	3.60368	0.0576518	1.04	1	1.07	0.058
62	basophill_count_log	0.343664	0.0953324	12.9954	0.000312264	1.41	1.17	1.7	0
63	nucleated_rbd_pct_rec>0	-0.0148936	0.0654322	0.0518101	0.819943	0.99	0.87	1.12	0.82
64	reticulocyte_pct_log	-0.00559952	0.0199727	0.0786009	0.779202	0.99	0.96	1.03	0.779
65	platelet_distr_log	0.548857	0.142475	14.8402	0.000117012	1.73	1.31	2.29	0
66	cor_haemoglobin_log	0.188806	0.0977649	3.72965	0.0534547	1.21	1	1.46	0.053
67	eosinophill_count_log	-0.420971	0.0435646	93.3764	4.32377e-22	0.66	0.6	0.71	0

## Sheet: Table S5-UKBB 1st year
Table S5. Multivariate Cox regression analysis of cancer diagnosis in UKBB (all cancers; within 12 months from basal blood test)
Item	Term	Estimate	Standard error	Statistic	p	HR	Lower CI	Upper CI	p
1	pspline(age_at_recruitmen	0.0608189	0.00264569	528.446	6.15223e-117	1.06	1.06	1.07	0
2	pspline(age_at_recruitmen	-	-	10.5528	0.015222	-	-	-	0.015
3	body_mass_index	-0.0362636	0.00438777	68.3053	1.40044e-16	0.96	0.96	0.97	0
4	smokingNo	-0.0344985	0.034482	1.00096	0.317078	0.97	0.9	1.03	0.317
5	smokingUnknown	-0.379349	0.303191	1.56548	0.210865	0.68	0.38	1.24	0.211
6	drinkingNo	-0.293969	0.101661	8.36177	0.00383198	0.75	0.61	0.91	0.004
7	drinkingUnknown	0.280011	0.44933	0.388347	0.53317	1.32	0.55	3.19	0.533
8	townsendTownsend_2	-0.0478991	0.0505924	0.896364	0.343758	0.95	0.86	1.05	0.344
9	townsendTownsend_3	-0.0571301	0.0508634	1.26159	0.26135	0.94	0.85	1.04	0.261
10	townsendTownsend_4	-0.0799694	0.0516175	2.40023	0.121317	0.92	0.83	1.02	0.121
11	townsendTownsend_5	-0.278062	0.0549585	25.5985	4.2037e-07	0.76	0.68	0.84	0
12	genetic_PCA.1	-0.0101402	0.00644404	2.47613	0.115586	0.99	0.98	1	0.116
13	genetic_PCA.2	0.0120948	0.00773749	2.44343	0.118018	1.01	1	1.03	0.118
14	genetic_PCA.3	0.00825456	0.00918624	0.807444	0.368877	1.01	0.99	1.03	0.369
15	genetic_PCA.4	-0.00327569	0.00422479	0.601165	0.438134	1	0.99	1.01	0.438
16	genetic_PCA.5	0.00511881	0.00249073	4.22364	0.0398647	1.01	1	1.01	0.04
17	genetic_PCA.6	-0.00363246	0.00877223	0.171468	0.678811	1	0.98	1.01	0.679
18	genetic_PCA.7	-0.00734273	0.00478789	2.35194	0.125127	0.99	0.98	1	0.125
19	genetic_PCA.8	0.00484075	0.00593918	0.664312	0.415042	1	0.99	1.02	0.415
20	genetic_PCA.9	-0.00572959	0.00403846	2.01287	0.15597	0.99	0.99	1	0.156
21	genetic_PCA.10	-0.0030167	0.00815488	0.136845	0.711437	1	0.98	1.01	0.711
22	genetic_PCA.11	-0.00550653	0.00641803	0.736127	0.390904	0.99	0.98	1.01	0.391
23	genetic_PCA.12	-0.00701625	0.00846161	0.68755	0.406999	0.99	0.98	1.01	0.407
24	genetic_PCA.13	-0.00211068	0.0101594	0.0431624	0.83542	1	0.98	1.02	0.835
25	genetic_PCA.14	-6.24882e-05	0.00525687	0.0001413	0.990516	1	0.99	1.01	0.991
26	genetic_PCA.15	-0.00297514	0.00945915	0.0989264	0.753122	1	0.98	1.02	0.753
27	genetic_PCA.16	-0.00481387	0.00572737	0.706445	0.400627	1	0.98	1.01	0.401
28	genetic_PCA.17	-0.00444361	0.00837161	0.281743	0.595561	1	0.98	1.01	0.596
29	genetic_PCA.18	-0.00140343	0.00578527	0.0588485	0.808325	1	0.99	1.01	0.808
30	genetic_PCA.19	-0.00664842	0.00578395	1.32126	0.250366	0.99	0.98	1	0.25
31	genetic_PCA.20	-0.0084316	0.00586092	2.06961	0.15026	0.99	0.98	1	0.15
32	genetic_PCA.21	0.00271744	0.00600831	0.204558	0.651067	1	0.99	1.01	0.651
33	genetic_PCA.22	-0.00349972	0.00582556	0.360903	0.548005	1	0.99	1.01	0.548
34	genetic_PCA.23	0.00273223	0.0058583	0.217516	0.640939	1	0.99	1.01	0.641
35	genetic_PCA.24	-0.000849193	0.00644535	0.0173588	0.89518	1	0.99	1.01	0.895
36	genetic_PCA.25	-0.0124618	0.00615194	4.10336	0.042798	0.99	0.98	1	0.043
37	genetic_PCA.26	0.00251984	0.0061219	0.169423	0.680625	1	0.99	1.01	0.681
38	genetic_PCA.27	0.00379057	0.0060458	0.393099	0.530675	1	0.99	1.02	0.531
39	genetic_PCA.28	0.00205813	0.00606426	0.115183	0.734318	1	0.99	1.01	0.734
40	genetic_PCA.29	-0.00261504	0.0060581	0.186331	0.665988	1	0.99	1.01	0.666
41	genetic_PCA.30	0.0065757	0.00595619	1.21884	0.269589	1.01	0.99	1.02	0.27
42	genetic_PCA.31	-0.00551163	0.00604536	0.83122	0.36192	0.99	0.98	1.01	0.362
43	genetic_PCA.32	-0.00182635	0.00615166	0.0881417	0.766553	1	0.99	1.01	0.767
44	genetic_PCA.33	-0.00158269	0.00598419	0.0699489	0.791411	1	0.99	1.01	0.791
45	genetic_PCA.34	0.00112666	0.00599427	0.0353276	0.850911	1	0.99	1.01	0.851
46	genetic_PCA.35	0.00759611	0.00607083	1.56562	0.210844	1.01	1	1.02	0.211
47	genetic_PCA.36	-0.00112378	0.00596545	0.0354878	0.850577	1	0.99	1.01	0.851
48	genetic_PCA.37	0.00925141	0.00597823	2.39481	0.121739	1.01	1	1.02	0.122
49	genetic_PCA.38	-0.00554105	0.00596583	0.862666	0.352994	0.99	0.98	1.01	0.353
50	genetic_PCA.39	0.00982297	0.00596291	2.71375	0.0994867	1.01	1	1.02	0.099
51	genetic_PCA.40	0.0062957	0.00596803	1.11283	0.291469	1.01	0.99	1.02	0.291
52	C_reactive_protein_log	0.139369	0.0239235	33.9379	5.68993e-09	1.15	1.1	1.2	0
53	erythrocyte_count_log	-0.608169	0.20576	8.73628	0.0031194	0.54	0.36	0.81	0.003
54	platelet_crit_log	0.511978	0.338205	2.29162	0.130074	1.67	0.86	3.24	0.13
55	erythrocyte_distr_log	0.491824	0.198555	6.13561	0.0132486	1.64	1.11	2.41	0.013
56	lymphocyte_count_log	0.0322063	0.0628901	0.262251	0.608578	1.03	0.91	1.17	0.609
57	monocyte_count_log	0.068347	0.110315	0.383859	0.535545	1.07	0.86	1.33	0.536
58	neutrophill_count_log	-0.014662	0.0508292	0.0832069	0.772998	0.99	0.89	1.09	0.773
59	basophill_count_log	-0.0067316	0.280349	0.000576553	0.980843	0.99	0.57	1.72	0.981
60	nucleated_rbd_pct_rec>0	0.224543	0.157994	2.01986	0.155254	1.25	0.92	1.71	0.155
61	reticulocyte_pct_log	0.00699069	0.0552583	0.0160047	0.899329	1.01	0.9	1.12	0.899
62	platelet_distr_log	0.966729	0.395131	5.98586	0.014421	2.63	1.21	5.7	0.014
63	cor_haemoglobin_log	-0.967132	0.260252	13.8097	0.000202291	0.38	0.23	0.63	0
64	eosinophill_count_log	-0.207488	0.118883	3.04611	0.0809307	0.81	0.64	1.03	0.081

## Sheet: Table S6-UKBB women
Table S6. Multivariate Cox regression analysis of cancer diagnosis in women of the UKBB (all cancers; >12 months from basal blood test)
Item	Term	Estimate	Standard error	Statistic	p	HR	Lower CI	Upper CI	p
1	pspline(age_at_recruitmen	0.0402889	0.00127414	999.849	1.9368e-219	1.04	1.04	1.04	0
2	pspline(age_at_recruitmen	-	-	27.1442	5.90214e-06	-	-	-	0
3	pspline(body_mass_index),	-0.015458	0.00211808	53.2622	2.91862e-13	0.98	0.98	0.99	0
4	pspline(body_mass_index),	-	-	3.88516	0.275363	-	-	-	0.275
5	smokingNo	-0.0059986	0.0177756	0.113882	0.735768	0.99	0.96	1.03	0.736
6	smokingUnknown	0.0129535	0.133369	0.00943334	0.922627	1.01	0.78	1.32	0.923
7	qualificationsHigh-School	-0.106314	0.0240636	19.5192	9.95942e-06	0.9	0.86	0.94	0
8	qualificationsPreparatory	-0.112592	0.0251428	20.0533	7.53126e-06	0.89	0.85	0.94	0
9	qualificationsOthers	-0.16623	0.024307	46.769	7.98684e-12	0.85	0.81	0.89	0
10	qualificationsUnknown	-0.162028	0.0870953	3.46093	0.0628351	0.85	0.72	1.01	0.063
11	townsendTownsend_2	-0.0136126	0.0266137	0.261621	0.609009	0.99	0.94	1.04	0.609
12	townsendTownsend_3	-0.0399623	0.0267577	2.2305	0.13531	0.96	0.91	1.01	0.135
13	townsendTownsend_4	-0.0409434	0.0269401	2.30977	0.128563	0.96	0.91	1.01	0.129
14	townsendTownsend_5	-0.1219	0.0280655	18.8652	1.40289e-05	0.89	0.84	0.94	0
15	genetic_PCA.1	-0.00421393	0.00297504	2.00627	0.15665	1	0.99	1	0.157
16	genetic_PCA.2	0.00195657	0.0032565	0.360986	0.547959	1	1	1.01	0.548
17	genetic_PCA.3	-0.00176219	0.00418663	0.177165	0.673821	1	0.99	1.01	0.674
18	genetic_PCA.4	0.000799143	0.0020951	0.145491	0.702882	1	1	1	0.703
19	genetic_PCA.5	0.00318974	0.00127559	6.25305	0.012398	1	1	1.01	0.012
20	genetic_PCA.6	0.0008692	0.00333277	0.0680188	0.794244	1	0.99	1.01	0.794
21	genetic_PCA.7	-0.0014793	0.00257929	0.328935	0.566287	1	0.99	1	0.566
22	genetic_PCA.8	-0.00399473	0.00269246	2.20128	0.137896	1	0.99	1	0.138
23	genetic_PCA.9	-0.00464944	0.00206133	5.08752	0.0240986	1	0.99	1	0.024
24	genetic_PCA.10	-2.01642e-05	0.00420207	2.30269e-05	0.996171	1	0.99	1.01	0.996
25	genetic_PCA.11	-0.00246049	0.00332358	0.548063	0.45911	1	0.99	1	0.459
26	genetic_PCA.12	-0.00189316	0.00438182	0.186665	0.665707	1	0.99	1.01	0.666
27	genetic_PCA.13	0.00265036	0.00519946	0.259832	0.610235	1	0.99	1.01	0.61
28	genetic_PCA.14	0.000494492	0.00271504	0.0331715	0.85548	1	1	1.01	0.855
29	genetic_PCA.15	0.0104439	0.00489562	4.55101	0.0328994	1.01	1	1.02	0.033
30	genetic_PCA.16	-0.00273396	0.00296473	0.850383	0.356444	1	0.99	1	0.356
31	genetic_PCA.17	-0.00291652	0.00433357	0.452937	0.500944	1	0.99	1.01	0.501
32	genetic_PCA.18	0.000844912	0.00298952	0.0798768	0.777464	1	0.99	1.01	0.777
33	genetic_PCA.19	0.00387276	0.00298905	1.67871	0.195096	1	1	1.01	0.195
34	genetic_PCA.20	-0.00015872	0.0030178	0.0027662	0.958055	1	0.99	1.01	0.958
35	genetic_PCA.21	-0.00534474	0.00310129	2.97008	0.0848176	0.99	0.99	1	0.085
36	genetic_PCA.22	0.00028774	0.00301842	0.00908745	0.924054	1	0.99	1.01	0.924
37	genetic_PCA.23	0.0063111	0.00302757	4.34531	0.037111	1.01	1	1.01	0.037
38	genetic_PCA.24	0.000912154	0.00332457	0.0752776	0.783802	1	0.99	1.01	0.784
39	genetic_PCA.25	0.0023636	0.00317904	0.552783	0.457183	1	1	1.01	0.457
40	genetic_PCA.26	-0.00127503	0.00316491	0.162299	0.687049	1	0.99	1	0.687
41	genetic_PCA.27	-0.00250086	0.00312714	0.639565	0.423868	1	0.99	1	0.424
42	genetic_PCA.28	0.00262966	0.00313679	0.702795	0.401846	1	1	1.01	0.402
43	genetic_PCA.29	-0.00279555	0.00313796	0.79367	0.372993	1	0.99	1	0.373
44	genetic_PCA.30	0.00273706	0.00307833	0.790565	0.373929	1	1	1.01	0.374
45	genetic_PCA.31	-0.000891186	0.00312178	0.0814954	0.775281	1	0.99	1.01	0.775
46	genetic_PCA.32	0.000974522	0.00317196	0.0943901	0.758669	1	0.99	1.01	0.759
47	genetic_PCA.33	0.000406292	0.00308932	0.0172962	0.895368	1	0.99	1.01	0.895
48	genetic_PCA.34	0.00152124	0.00309177	0.242093	0.622699	1	1	1.01	0.623
49	genetic_PCA.35	0.000198132	0.00314862	0.00395974	0.949825	1	0.99	1.01	0.95
50	genetic_PCA.36	0.00706863	0.00308655	5.24475	0.0220131	1.01	1	1.01	0.022
51	genetic_PCA.37	-0.00102388	0.00309214	0.109643	0.740551	1	0.99	1.01	0.741
52	genetic_PCA.38	-0.00397789	0.00308914	1.65817	0.19785	1	0.99	1	0.198
53	genetic_PCA.39	0.0029573	0.00308177	0.920857	0.33725	1	1	1.01	0.337
54	genetic_PCA.40	-0.00131553	0.00309074	0.181166	0.670373	1	0.99	1	0.67
55	C_reactive_protein_log	0.0239715	0.0128575	3.47596	0.0622667	1.02	1	1.05	0.062
56	erythrocyte_count_log	0.313999	0.114015	7.58463	0.00588682	1.37	1.09	1.71	0.006
57	platelet_crit_log	-0.625762	0.174363	12.8798	0.000332141	0.53	0.38	0.75	0
58	erythrocyte_distr_log	0.19927	0.106759	3.48397	0.0619658	1.22	0.99	1.5	0.062
59	lymphocyte_count_log	0.128549	0.0331163	15.0679	0.000103713	1.14	1.07	1.21	0
60	monocyte_count_log	0.069121	0.0611886	1.27608	0.258628	1.07	0.95	1.21	0.259
61	neutrophill_count_log	0.0561735	0.0269292	4.35127	0.0369815	1.06	1	1.12	0.037
62	basophill_count_log	0.269081	0.127378	4.46249	0.034647	1.31	1.02	1.68	0.035
63	nucleated_rbd_pct_rec>0	-0.0307427	0.088132	0.121679	0.72722	0.97	0.82	1.15	0.727
64	reticulocyte_pct_log	0.0139721	0.0286172	0.238382	0.625377	1.01	0.96	1.07	0.625
65	platelet_distr_log	0.737623	0.208791	12.4809	0.00041114	2.09	1.39	3.15	0
66	cor_haemoglobin_log	0.148547	0.141678	1.09931	0.294417	1.16	0.88	1.53	0.294
67	eosinophill_count_log	-0.424319	0.0661804	41.108	1.44045e-10	0.65	0.57	0.74	0

## Sheet: Table S7-UKBB men
Table S7. Multivariate Cox regression analysis of cancer diagnosis in men of the UKBB (all cancers; >12 months from basal blood test)
Item	Term	Estimate	Standard error	Statistic	p	HR	Lower CI	Upper CI	p
1	pspline(age_at_recruitmen	0.0717957	0.00142927	2523.3	0	1.07	1.07	1.08	0
2	pspline(age_at_recruitmen	-	-	137.381	1.56722e-29	-	-	-	0
3	pspline(body_mass_index),	-0.0202185	0.00230412	76.9988	1.71062e-18	0.98	0.98	0.98	0
4	pspline(body_mass_index),	-	-	7.90306	0.0483455	-	-	-	0.048
5	smokingNo	0.00527463	0.0171914	0.0941369	0.758982	1.01	0.97	1.04	0.759
6	smokingUnknown	0.0829143	0.121263	0.46752	0.49413	1.09	0.86	1.38	0.494
7	qualificationsHigh-School	-0.0448971	0.0254095	3.12209	0.0772377	0.96	0.91	1	0.077
8	qualificationsPreparatory	-0.0917398	0.0224716	16.6667	4.45574e-05	0.91	0.87	0.95	0
9	qualificationsOthers	-0.116626	0.0226408	26.5345	2.5888e-07	0.89	0.85	0.93	0
10	qualificationsUnknown	-0.143121	0.0783878	3.33356	0.06788	0.87	0.74	1.01	0.068
11	townsendTownsend_2	-0.0165852	0.0248785	0.44442	0.504997	0.98	0.94	1.03	0.505
12	townsendTownsend_3	-0.0610455	0.0253309	5.80771	0.015956	0.94	0.9	0.99	0.016
13	townsendTownsend_4	-0.102026	0.0260181	15.3771	8.80512e-05	0.9	0.86	0.95	0
14	townsendTownsend_5	-0.172874	0.0266877	41.9601	9.31558e-11	0.84	0.8	0.89	0
15	genetic_PCA.1	-0.00399242	0.00292094	1.86822	0.171679	1	0.99	1	0.172
16	genetic_PCA.2	0.00332857	0.00327111	1.03544	0.308884	1	1	1.01	0.309
17	genetic_PCA.3	-0.00644004	0.00414827	2.41015	0.120551	0.99	0.99	1	0.121
18	genetic_PCA.4	-0.000436211	0.00204281	0.045597	0.83091	1	1	1	0.831
19	genetic_PCA.5	0.00593457	0.00123052	23.2595	1.41547e-06	1.01	1	1.01	0
20	genetic_PCA.6	0.00157163	0.00372738	0.177786	0.673283	1	0.99	1.01	0.673
21	genetic_PCA.7	-0.00322721	0.00256598	1.58178	0.208504	1	0.99	1	0.209
22	genetic_PCA.8	-0.00392481	0.00286091	1.88203	0.170103	1	0.99	1	0.17
23	genetic_PCA.9	-0.00164182	0.00197946	0.687954	0.406861	1	0.99	1	0.407
24	genetic_PCA.10	0.00337585	0.00406027	0.691285	0.405728	1	1	1.01	0.406
25	genetic_PCA.11	-0.00454746	0.00317186	2.05546	0.151661	1	0.99	1	0.152
26	genetic_PCA.12	0.00543947	0.00422303	1.65907	0.197728	1.01	1	1.01	0.198
27	genetic_PCA.13	-0.00613797	0.00501637	1.49717	0.221107	0.99	0.98	1	0.221
28	genetic_PCA.14	-0.00542247	0.00259728	4.35871	0.0368202	0.99	0.99	1	0.037
29	genetic_PCA.15	0.000431108	0.00468247	0.00847659	0.926644	1	0.99	1.01	0.927
30	genetic_PCA.16	0.00196804	0.00281389	0.489163	0.484301	1	1	1.01	0.484
31	genetic_PCA.17	-0.00424062	0.00413368	1.05241	0.304953	1	0.99	1	0.305
32	genetic_PCA.18	0.000658222	0.00284584	0.0534962	0.817088	1	1	1.01	0.817
33	genetic_PCA.19	-0.00246303	0.00284873	0.747548	0.387254	1	0.99	1	0.387
34	genetic_PCA.20	-0.00298628	0.0028895	1.06811	0.301374	1	0.99	1	0.301
35	genetic_PCA.21	-0.00251744	0.00296966	0.718626	0.396595	1	0.99	1	0.397
36	genetic_PCA.22	0.000414372	0.00286855	0.0208668	0.885142	1	0.99	1.01	0.885
37	genetic_PCA.23	-0.00154757	0.00289521	0.285719	0.592977	1	0.99	1	0.593
38	genetic_PCA.24	-0.00360465	0.00320861	1.26209	0.261255	1	0.99	1	0.261
39	genetic_PCA.25	-0.00435624	0.00304217	2.05048	0.152158	1	0.99	1	0.152
40	genetic_PCA.26	-0.00248889	0.00302268	0.677992	0.410279	1	0.99	1	0.41
41	genetic_PCA.27	0.00396561	0.0029951	1.75306	0.185493	1	1	1.01	0.185
42	genetic_PCA.28	-0.000512596	0.00299903	0.0292139	0.864286	1	0.99	1.01	0.864
43	genetic_PCA.29	0.00348048	0.00299169	1.35345	0.244675	1	1	1.01	0.245
44	genetic_PCA.30	-0.00071513	0.0029415	0.0591062	0.807914	1	0.99	1.01	0.808
45	genetic_PCA.31	-0.000451455	0.00298498	0.0228742	0.879785	1	0.99	1.01	0.88
46	genetic_PCA.32	-0.00146927	0.00304298	0.233133	0.62921	1	0.99	1	0.629
47	genetic_PCA.33	-0.00296693	0.00296138	1.00375	0.316404	1	0.99	1	0.316
48	genetic_PCA.34	0.00149536	0.00296449	0.254444	0.613963	1	1	1.01	0.614
49	genetic_PCA.35	0.000383052	0.00298789	0.0164356	0.89799	1	0.99	1.01	0.898
50	genetic_PCA.36	-0.00304287	0.00294651	1.06648	0.301743	1	0.99	1	0.302
51	genetic_PCA.37	0.00397255	0.00295008	1.81331	0.178112	1	1	1.01	0.178
52	genetic_PCA.38	0.00332719	0.0029515	1.27078	0.259621	1	1	1.01	0.26
53	genetic_PCA.39	0.00424276	0.00294853	2.07054	0.150168	1	1	1.01	0.15
54	genetic_PCA.40	0.000319555	0.00294695	0.0117584	0.91365	1	0.99	1.01	0.914
55	C_reactive_protein_log	0.0191151	0.0122291	2.44321	0.118034	1.02	1	1.04	0.118
56	erythrocyte_count_log	0.287327	0.10445	7.56718	0.00594406	1.33	1.09	1.64	0.006
57	platelet_crit_log	-0.143981	0.176239	0.667434	0.413948	0.87	0.61	1.22	0.414
58	erythrocyte_distr_log	0.41345	0.106487	15.0748	0.000103333	1.51	1.23	1.86	0
59	lymphocyte_count_log	0.158823	0.0314293	25.5363	4.34138e-07	1.17	1.1	1.25	0
60	monocyte_count_log	-0.160249	0.0549687	8.49889	0.00355363	0.85	0.76	0.95	0.004
61	neutrophill_count_log	-0.0326498	0.0253166	1.66322	0.197169	0.97	0.92	1.02	0.197
62	basophill_count_log	0.372274	0.145327	6.56195	0.0104182	1.45	1.09	1.93	0.01
63	nucleated_rbd_pct_rec>0	0.00664702	0.0977489	0.00462413	0.945785	1.01	0.83	1.22	0.946
64	reticulocyte_pct_log	-0.0129079	0.0279249	0.213663	0.643912	0.99	0.93	1.04	0.644
65	platelet_distr_log	0.353748	0.195374	3.27836	0.0701991	1.42	0.97	2.09	0.07
66	cor_haemoglobin_log	0.336677	0.135926	6.13509	0.0132525	1.4	1.07	1.83	0.013
67	eosinophill_count_log	-0.439478	0.0579734	57.4666	3.43771e-14	0.64	0.58	0.72	0

## Sheet: Table S8-UKBB incident
Table S8. Patient and incident cases included in the analyses
Model	Individuals (n)	Incident cases (n)
All cancers	364791	28892
All cancers males	168453	15102
All cancers females	196338	13790
Breast cancer	196338	3844
Colon cancer	364791	1444
Lung cancer	364791	1370
Prostate cancer	168453	4090

## Sheet: Table S9-UKBB breast
Table S9. Multivariate Cox regression analysis of breast cancer diagnosis in UKBB (>12 months from basal blood test)
Item	Term	Estimate	Standard error	Statistic	p	HR	Lower CI	Upper CI	p
1	age_at_recruitment	0.01004	0.0022275	4.50727	6.56658e-06	1.01	1.01	1.01	0
2	body_mass_index	-0.000238385	0.00393665	-0.0605553	0.951713	1	0.99	1.01	0.952
3	smokingNo	0.0748148	0.0338673	2.20906	0.0271708	1.08	1.01	1.15	0.027
4	smokingUnknown	-0.131902	0.290231	-0.454471	0.64949	0.88	0.5	1.55	0.649
5	drinkingNo	-0.264413	0.0856201	-3.08821	0.00201363	0.77	0.65	0.91	0.002
6	drinkingUnknown	-0.625728	0.707902	-0.883919	0.37674	0.53	0.13	2.14	0.377
7	qualificationsHigh-School	-0.132137	0.0445844	-2.96376	0.00303907	0.88	0.8	0.96	0.003
8	qualificationsPreparatory	-0.135816	0.0458673	-2.96106	0.00306586	0.87	0.8	0.96	0.003
9	qualificationsOthers	-0.231718	0.0473765	-4.891	1.00325e-06	0.79	0.72	0.87	0
10	qualificationsUnknown	-0.205697	0.174755	-1.17706	0.23917	0.81	0.58	1.15	0.239
11	townsendTownsend_2	-0.0475452	0.0501713	-0.947657	0.343304	0.95	0.86	1.05	0.343
12	townsendTownsend_3	-0.0843287	0.0505395	-1.66857	0.0952028	0.92	0.83	1.01	0.095
13	townsendTownsend_4	-0.0315797	0.0500357	-0.631144	0.527946	0.97	0.88	1.07	0.528
14	townsendTownsend_5	-0.204363	0.0534252	-3.82522	0.000130656	0.82	0.73	0.91	0
15	genetic_PCA.1	9.1171e-05	0.00499142	0.0182656	0.985427	1	0.99	1.01	0.985
16	genetic_PCA.2	0.00352622	0.00579822	0.608155	0.543085	1	0.99	1.02	0.543
17	genetic_PCA.3	0.000290286	0.00770922	0.0376543	0.969963	1	0.99	1.02	0.97
18	genetic_PCA.4	-0.00190748	0.00383728	-0.497092	0.619124	1	0.99	1.01	0.619
19	genetic_PCA.5	0.000652581	0.00245878	0.265408	0.790695	1	1	1.01	0.791
20	genetic_PCA.6	-0.000193062	0.00653083	-0.0295616	0.976417	1	0.99	1.01	0.976
21	genetic_PCA.7	-0.000261903	0.00456156	-0.0574153	0.954214	1	0.99	1.01	0.954
22	genetic_PCA.8	0.00264023	0.00498808	0.529307	0.596593	1	0.99	1.01	0.597
23	genetic_PCA.9	-0.00763636	0.00383207	-1.99275	0.0462885	0.99	0.98	1	0.046
24	genetic_PCA.10	0.0116437	0.00776346	1.49981	0.133664	1.01	1	1.03	0.134
25	genetic_PCA.11	-0.00604243	0.00624437	-0.96766	0.333214	0.99	0.98	1.01	0.333
26	genetic_PCA.12	0.00199637	0.00822318	0.242774	0.808181	1	0.99	1.02	0.808
27	genetic_PCA.13	0.0162296	0.00979933	1.65619	0.0976834	1.02	1	1.04	0.098
28	genetic_PCA.14	0.00413583	0.00519346	0.796354	0.425826	1	0.99	1.01	0.426
29	genetic_PCA.15	0.0220163	0.00922415	2.38681	0.0169954	1.02	1	1.04	0.017
30	genetic_PCA.16	0.00303302	0.00563844	0.537918	0.590634	1	0.99	1.01	0.591
31	genetic_PCA.17	0.00914028	0.00820392	1.11414	0.265221	1.01	0.99	1.03	0.265
32	genetic_PCA.18	-0.00526418	0.00570291	-0.92307	0.355971	0.99	0.98	1.01	0.356
33	genetic_PCA.19	0.0110132	0.00564637	1.95049	0.0511175	1.01	1	1.02	0.051
34	genetic_PCA.20	0.000459426	0.00573391	0.0801244	0.936138	1	0.99	1.01	0.936
35	genetic_PCA.21	0.000645471	0.0058716	0.109931	0.912464	1	0.99	1.01	0.912
36	genetic_PCA.22	-0.00654374	0.00572477	-1.14306	0.253015	0.99	0.98	1	0.253
37	genetic_PCA.23	0.00571364	0.00573964	0.99547	0.319508	1.01	0.99	1.02	0.32
38	genetic_PCA.24	-0.00428279	0.00627725	-0.682271	0.495068	1	0.98	1.01	0.495
39	genetic_PCA.25	0.00278573	0.00601783	0.462912	0.643427	1	0.99	1.01	0.643
40	genetic_PCA.26	0.00234987	0.00598639	0.392536	0.694662	1	0.99	1.01	0.695
41	genetic_PCA.27	0.00256467	0.0059254	0.432827	0.665141	1	0.99	1.01	0.665
42	genetic_PCA.28	0.00398429	0.0059484	0.66981	0.502979	1	0.99	1.02	0.503
43	genetic_PCA.29	-0.00386313	0.00594638	-0.649661	0.515911	1	0.98	1.01	0.516
44	genetic_PCA.30	0.00354216	0.00584623	0.605888	0.544589	1	0.99	1.02	0.545
45	genetic_PCA.31	-0.00168307	0.00592161	-0.284226	0.776238	1	0.99	1.01	0.776
46	genetic_PCA.32	0.0113454	0.00601025	1.88768	0.0590685	1.01	1	1.02	0.059
47	genetic_PCA.33	0.000176164	0.0058556	0.0300848	0.975999	1	0.99	1.01	0.976
48	genetic_PCA.34	0.014991	0.00586078	2.55786	0.010532	1.02	1	1.03	0.011
49	genetic_PCA.35	-0.00305081	0.00595909	-0.51196	0.608679	1	0.99	1.01	0.609
50	genetic_PCA.36	-0.00141771	0.00584898	-0.242385	0.808482	1	0.99	1.01	0.808
51	genetic_PCA.37	0.00487588	0.0058573	0.832446	0.405157	1	0.99	1.02	0.405
52	genetic_PCA.38	-0.0039004	0.00585502	-0.666163	0.505307	1	0.98	1.01	0.505
53	genetic_PCA.39	0.000423144	0.00584203	0.072431	0.942259	1	0.99	1.01	0.942
54	genetic_PCA.40	0.000613822	0.00585359	0.104863	0.916485	1	0.99	1.01	0.916
55	C_reactive_protein_log	0.0224097	0.0243527	0.920213	0.357461	1.02	0.97	1.07	0.357
56	erythrocyte_count_log	0.92112	0.218383	4.21791	2.46577e-05	2.51	1.64	3.85	0
57	platelet_crit_log	-0.512837	0.332462	-1.54254	0.122941	0.6	0.31	1.15	0.123
58	erythrocyte_distr_log	0.0243962	0.205481	0.118727	0.905491	1.02	0.68	1.53	0.905
59	lymphocyte_count_log	0.0336471	0.0632415	0.532041	0.594698	1.03	0.91	1.17	0.595
60	monocyte_count_log	0.201195	0.113389	1.77437	0.0760018	1.22	0.98	1.53	0.076
61	neutrophill_count_log	0.0565366	0.0503513	1.12284	0.261504	1.06	0.96	1.17	0.262
62	basophill_count_log	0.432368	0.232218	1.86191	0.0626164	1.54	0.98	2.43	0.063
63	nucleated_rbd_pct_rec>0	-0.418469	0.205257	-2.03875	0.0414749	0.66	0.44	0.98	0.041
64	reticulocyte_pct_log	0.036635	0.0537327	0.6818	0.495365	1.04	0.93	1.15	0.495
65	platelet_distr_log	-0.213072	0.401991	-0.530041	0.596083	0.81	0.37	1.78	0.596
66	cor_haemoglobin_log	0.384972	0.271282	1.41908	0.155875	1.47	0.86	2.5	0.156
67	eosinophill_count_log	-0.428888	0.124616	-3.44167	0.000578137	0.65	0.51	0.83	0.001

## Sheet: Table S10-UKBB colon
Table S10. Multivariate Cox regression analysis of colon cancer diagnosis in UKBB (>12 months from basal blood test)
Item	Term	Estimate	Standard error	Statistic	p	HR	Lower CI	Upper CI	p
1	pspline(age_at_recruitmen	0.0481941	0.00426305	127.805	1.23828e-29	1.05	1.04	1.06	0
2	pspline(age_at_recruitmen	-	-	15.9285	0.00125589	-	-	-	0.001
3	body_mass_index	-0.0105641	0.0065305	2.61678	0.105739	0.99	0.98	1	0.106
4	smokingNo	0.0313315	0.0551231	0.323069	0.569769	1.03	0.93	1.15	0.57
5	smokingUnknown	-0.301522	0.450263	0.448442	0.503076	0.74	0.31	1.79	0.503
6	drinkingNo	-0.0863791	0.143468	0.3625	0.547121	0.92	0.69	1.22	0.547
7	drinkingUnknown	0.108913	0.710349	0.0235078	0.878144	1.12	0.28	4.49	0.878
8	townsendTownsend_2	-0.04223	0.0825786	0.261521	0.609077	0.96	0.82	1.13	0.609
9	townsendTownsend_3	-0.0923961	0.0835455	1.2231	0.268753	0.91	0.77	1.07	0.269
10	townsendTownsend_4	-0.0989241	0.084049	1.38528	0.239203	0.91	0.77	1.07	0.239
11	townsendTownsend_5	-0.136134	0.0849578	2.56758	0.109074	0.87	0.74	1.03	0.109
12	genetic_PCA.1	-0.00976418	0.0101592	0.923739	0.336495	0.99	0.97	1.01	0.336
13	genetic_PCA.2	0.00416437	0.0110549	0.141902	0.706398	1	0.98	1.03	0.706
14	genetic_PCA.3	0.0280803	0.0138639	4.10239	0.0428227	1.03	1	1.06	0.043
15	genetic_PCA.4	0.00754529	0.00614869	1.50587	0.219771	1.01	1	1.02	0.22
16	genetic_PCA.5	0.00832869	0.00383488	4.71684	0.0298687	1.01	1	1.02	0.03
17	genetic_PCA.6	0.00464881	0.0109445	0.180422	0.671011	1	0.98	1.03	0.671
18	genetic_PCA.7	0.00935732	0.00836914	1.25009	0.263536	1.01	0.99	1.03	0.264
19	genetic_PCA.8	-0.0236616	0.0092353	6.56425	0.0104048	0.98	0.96	0.99	0.01
20	genetic_PCA.9	-0.0106917	0.00620189	2.97198	0.0847181	0.99	0.98	1	0.085
21	genetic_PCA.10	-0.00655336	0.0127637	0.263618	0.607645	0.99	0.97	1.02	0.608
22	genetic_PCA.11	0.00519689	0.0102924	0.254949	0.613612	1.01	0.99	1.03	0.614
23	genetic_PCA.12	0.0223091	0.0135852	2.69671	0.100556	1.02	1	1.05	0.101
24	genetic_PCA.13	0.00261289	0.0162558	0.0258359	0.872302	1	0.97	1.04	0.872
25	genetic_PCA.14	-0.0138305	0.00831793	2.76469	0.0963656	0.99	0.97	1	0.096
26	genetic_PCA.15	0.0189468	0.0151495	1.56413	0.211062	1.02	0.99	1.05	0.211
27	genetic_PCA.16	0.000972947	0.00908094	0.0114793	0.914677	1	0.98	1.02	0.915
28	genetic_PCA.17	-0.0298475	0.0133799	4.9763	0.0256969	0.97	0.95	1	0.026
29	genetic_PCA.18	0.00738684	0.00926328	0.635897	0.4252	1.01	0.99	1.03	0.425
30	genetic_PCA.19	0.000901347	0.00923587	0.00952419	0.922256	1	0.98	1.02	0.922
31	genetic_PCA.20	0.010152	0.00932306	1.18574	0.276191	1.01	0.99	1.03	0.276
32	genetic_PCA.21	-0.0146695	0.0095844	2.34261	0.125878	0.99	0.97	1	0.126
33	genetic_PCA.22	0.0112689	0.00927217	1.47707	0.224234	1.01	0.99	1.03	0.224
34	genetic_PCA.23	-0.00105403	0.00936701	0.012662	0.910407	1	0.98	1.02	0.91
35	genetic_PCA.24	-0.0278829	0.0103295	7.28646	0.00694762	0.97	0.95	0.99	0.007
36	genetic_PCA.25	0.0124563	0.00985502	1.59758	0.206247	1.01	0.99	1.03	0.206
37	genetic_PCA.26	-0.00236977	0.00978443	0.0586598	0.808627	1	0.98	1.02	0.809
38	genetic_PCA.27	-0.00358125	0.00967704	0.136957	0.711325	1	0.98	1.02	0.711
39	genetic_PCA.28	0.00538804	0.00963106	0.312978	0.575859	1.01	0.99	1.02	0.576
40	genetic_PCA.29	-0.0101557	0.00968426	1.09972	0.294327	0.99	0.97	1.01	0.294
41	genetic_PCA.30	0.00965328	0.00941689	1.05083	0.305315	1.01	0.99	1.03	0.305
42	genetic_PCA.31	0.0044257	0.00961037	0.212072	0.645148	1	0.99	1.02	0.645
43	genetic_PCA.32	0.00504791	0.00980323	0.265146	0.606607	1.01	0.99	1.02	0.607
44	genetic_PCA.33	-0.00879651	0.00955172	0.848121	0.357085	0.99	0.97	1.01	0.357
45	genetic_PCA.34	-0.00112639	0.00953458	0.0139563	0.905959	1	0.98	1.02	0.906
46	genetic_PCA.35	0.0175062	0.0096926	3.26216	0.0708957	1.02	1	1.04	0.071
47	genetic_PCA.36	-0.00304011	0.00954232	0.101501	0.750036	1	0.98	1.02	0.75
48	genetic_PCA.37	-0.0110526	0.00952125	1.34753	0.24571	0.99	0.97	1.01	0.246
49	genetic_PCA.38	0.0119493	0.00955171	1.56503	0.21093	1.01	0.99	1.03	0.211
50	genetic_PCA.39	-0.00734789	0.00953642	0.593683	0.440998	0.99	0.97	1.01	0.441
51	genetic_PCA.40	-0.0248369	0.00954363	6.7728	0.00925575	0.98	0.96	0.99	0.009
52	C_reactive_protein_log	0.00147161	0.0388621	0.00143394	0.969793	1	0.93	1.08	0.97
53	erythrocyte_count_log	0.279081	0.332969	0.702512	0.401941	1.32	0.69	2.54	0.402
54	platelet_crit_log	-0.867572	0.546286	2.52215	0.112257	0.42	0.14	1.23	0.112
55	erythrocyte_distr_log	0.128051	0.328212	0.152215	0.696427	1.14	0.6	2.16	0.696
56	lymphocyte_count_log	0.0588139	0.10077	0.340645	0.559457	1.06	0.87	1.29	0.559
57	monocyte_count_log	-0.25001	0.184658	1.83308	0.175764	0.78	0.54	1.12	0.176
58	neutrophill_count_log	0.118977	0.0820893	2.10063	0.147239	1.13	0.96	1.32	0.147
59	basophill_count_log	0.0174774	0.447335	0.00152648	0.968834	1.02	0.42	2.45	0.969
60	nucleated_rbd_pct_rec>0	0.17154	0.270437	0.402346	0.52588	1.19	0.7	2.02	0.526
61	reticulocyte_pct_log	0.168146	0.0853164	3.88426	0.0487408	1.18	1	1.4	0.049
62	platelet_distr_log	0.290109	0.633926	0.209432	0.647213	1.34	0.39	4.63	0.647
63	cor_haemoglobin_log	-0.347095	0.429991	0.651596	0.419543	0.71	0.3	1.64	0.42
64	eosinophill_count_log	-0.404294	0.193076	4.38467	0.0362636	0.67	0.46	0.97	0.036

[truncated: 15 more sheets: Table S11-UKBB lung, Table S12-UKBB prostate, Table S13-Genet corr, Table S14-Inflation, Table S15-Pleiotropy, Table S16-Pan-cancer, Table S17-Telom length, Table S18-Hotspots, Table S19-Regul feat, Table S20-Hemato TFs, Table S21-Hemato module, Table S22-Pleio RNY, Table S23-GWAS cat RNY, Table S24-Regulat RNY, Table S25-SLE]
